# Supplementary material for: Selection of reference genes for microRNA analysis associated to early stress response to handling and confinement in Salmo salar
Source: Sci Rep. 2017 May 11;7:1756. doi: 10.1038/s41598-017-01970-3 (PMC5431957; doi:10.1038/s41598-017-01970-3)
Supplement: Supplementary file 1 — Table S1 [file 41598_2017_1970_MOESM1_ESM.xlsx]

## Sheet: Supplementary Table S1
		Supplementary Table S1: Statistical details of threshold cycles (Ct) raw data including all treatments.
		SPLEEN
		ssa-miR-17-5p	ssa-miR-23a-3p	sa-miR-30e-5p	ssa-miR-99-5p	ssa-miR-214-5p	ssa-miR-let-7a-5p	18S rRNA	U6
	CONTROL
	Minimum	22.64	23.64	21.7	23.22	27.03	21.5	13.42	22.73
	25% Percentile	22.67	23.67	21.73	23.26	27.06	21.59	13.44	22.73
	75% Percentile	22.86	23.88	21.99	23.6	27.46	22.23	13.87	23.13
	Maximum	22.87	23.91	22.05	23.64	27.5	22.27	13.9	23.2
	Mean	22.78	23.77	21.85	23.43	27.26	21.93	13.65	22.9
	Std. Deviation	0.101	0.1117	0.1448	0.1766	0.2095	0.3356	0.223	0.2213
	STEP 2
	Minimum	22.97	22.94	25.35	25.3	28.6	22.26	13.6	24.76
	25% Percentile	23.03	22.95	25.42	25.36	28.62	22.36	13.61	24.87
	75% Percentile	23.8	23.43	26.2	25.62	29.12	22.89	14.25	25.44
	Maximum	23.93	23.57	26.26	25.63	29.27	22.94	14.29	25.51
	Mean	23.38	23.13	25.81	25.52	28.81	22.64	13.91	25.17
	Std. Deviation	0.4096	0.2946	0.4049	0.1507	0.3088	0.284	0.3451	0.3077
	STEP 3
	Minimum	23.3	22.97	25.06	25.27	28.35	22.43	13.51	24.43
	25% Percentile	23.3	22.97	25.06	25.27	28.35	22.43	13.51	24.43
	75% Percentile	23.61	23.2	26.07	25.52	28.71	22.82	14.01	25.33
	Maximum	23.61	23.2	26.07	25.52	28.71	22.82	14.01	25.33
	Mean	23.44	23.07	25.5	25.42	28.52	22.59	13.68	24.89
	Std. Deviation	0.1582	0.1212	0.5164	0.1325	0.1851	0.2081	0.2873	0.4485
	STEP 4
	Minimum	23.86	23.25	25.73	25.91	29.09	22.97	14.35	25.06
	25% Percentile	23.94	23.37	25.86	26	29.15	22.99	14.4	25.12
	75% Percentile	24.21	24.06	26.75	26.39	29.66	23.53	14.69	25.94
	Maximum	24.22	24.09	26.76	26.43	29.69	23.56	14.73	26.09
	Mean	24.12	23.76	26.37	26.22	29.42	23.25	14.55	25.49
	Std. Deviation	0.1706	0.3717	0.4841	0.2183	0.2642	0.2943	0.1557	0.4402
		LIVER
		ssa-miR-17-5p	ssa-miR-23a-3p	sa-miR-30e-5p	ssa-miR-99-5p	ssa-miR-214-5p	ssa-miR-let-7a-5p	18S rRNA	U6
	CONTROL
	Minimum	24.35	24.26	23.9	23.9	23.9	23.4	13.2	26.5
	25% Percentile	24.39	24.29	24.01	24.01	24	23.43	13.2	26.53
	75% Percentile	24.85	24.66	24.55	24.55	24.58	24.03	13.45	26.78
	Maximum	24.94	24.69	24.56	24.56	24.6	24.1	13.5	26.8
	Mean	24.59	24.47	24.33	24.33	24.33	23.7	13.3	26.65
	Std. Deviation	0.2482	0.1943	0.3025	0.3025	0.3096	0.3162	0.1414	0.1291
	STEP2
	Minimum	25.06	24.38	24.46	24.46	24.46	24.21	13.55	26.99
	25% Percentile	25.07	24.48	24.52	24.52	24.52	24.21	13.63	27.08
	75% Percentile	25.56	25.34	25.1	25.1	25.1	24.7	14.41	27.82
	Maximum	25.67	25.42	25.12	25.12	25.12	24.8	14.52	27.92
	Mean	25.27	24.92	24.83	24.83	24.83	24.42	14.01	27.44
	Std. Deviation	0.2746	0.4431	0.3045	0.3045	0.3045	0.2713	0.4094	0.3859
	STEP3
	Minimum	24.75	24.71	24.31	24.31	24.31	23.83	13.72	27.05
	25% Percentile	24.86	24.75	24.49	24.49	24.49	23.85	13.72	27.08
	75% Percentile	25.23	25.03	25.21	25.21	25.21	24.53	14.11	27.58
	Maximum	25.23	25.04	25.24	25.24	25.24	24.65	14.16	27.68
	Mean	25.09	24.91	24.92	24.92	24.92	24.14	13.89	27.3
	Std. Deviation	0.2313	0.1459	0.42	0.42	0.42	0.372	0.2085	0.2728
	STEP4
	Minimum	25.13	25.68	25.36	25.36	25.36	24.54	14.06	27.53
	25% Percentile	25.17	25.68	25.45	25.45	25.45	24.64	14.17	27.55
	75% Percentile	26.08	26	25.98	25.98	25.98	25.22	14.64	27.71
	Maximum	26.18	26.08	26.01	26.01	26.01	25.23	14.65	27.75
	Mean	25.6	25.8	25.74	25.74	25.74	24.97	14.46	27.62
	Std. Deviation	0.472	0.1869	0.2812	0.2812	0.2812	0.3179	0.2732	0.09033
		MUSCLE
		ssa-miR-17-5p	ssa-miR-23a-3p	sa-miR-30e-5p	ssa-miR-99-5p	ssa-miR-214-5p	ssa-miR-let-7a-5p	18S rRNA	U6
	CONTROL
	Minimum	23.59	22.69	24.07	22.08	24.98	21.75	13.17	25.75
	25% Percentile	23.65	22.71	24.07	22.13	25.05	21.77	13.18	25.75
	75% Percentile	24.29	23.44	24.07	22.6	25.64	22.1	13.43	25.92
	Maximum	24.29	23.45	24.07	22.64	25.65	22.14	13.43	25.94
	Std. Deviation	0.3442	0.4119	0.00	0.2404	0.3156	0.1718	0.1402	0.09176
	STEP2
	Minimum	24.67	23.25	24.6	22.46	25.71	22.28	13.89	26.29
	25% Percentile	24.67	23.27	24.67	22.55	25.75	22.28	13.9	26.3
	75% Percentile	24.96	23.91	25.15	23.26	26.23	22.87	14.02	26.45
	Maximum	24.97	23.96	25.18	23.29	26.23	22.95	14.04	26.46
	Mean	24.81	23.58	24.93	22.93	26.01	22.54	13.95	26.37
	Std. Deviation	0.1554	0.3415	0.2503	0.372	0.2576	0.3185	0.06377	0.07797
	STEP3
	Minimum	23.95	23.13	24.5	22.83	25.78	22.16	13.77	26.16
	25% Percentile	24.11	23.13	24.52	22.91	25.8	22.2	13.77	26.22
	75% Percentile	24.67	23.96	24.76	23.34	26.19	22.48	13.93	26.6
	Maximum	24.69	23.97	24.79	23.34	26.25	22.5	13.93	26.66
	Mean	24.46	23.53	24.64	23.17	25.98	22.35	13.85	26.42
	Std. Deviation	0.3449	0.4672	0.1243	0.2382	0.2035	0.1495	0.08235	0.2034
	STEP4
	Minimum	25.04	23.72	25.02	22.85	26.09	22.89	14.18	26.86
	25% Percentile	25.09	23.75	25.07	22.93	26.23	22.92	14.23	26.91
	75% Percentile	25.63	24.62	25.32	23.92	26.94	23.15	14.61	27.28
	Maximum	25.75	24.74	25.34	23.96	27.01	23.18	14.66	27.33
	Mean	25.32	24.14	25.2	23.45	26.62	23.03	14.43	27.09
	Std. Deviation	0.3009	0.4641	0.1366	0.5278	0.3836	0.12	0.1994	0.1953
		KIDNEY
		ssa-miR-17-5p	ssa-miR-23a-3p	sa-miR-30e-5p	ssa-miR-99-5p	ssa-miR-214-5p	ssa-miR-let-7a-5p	18S rRNA	U6
	CONTROL
	Minimum	22.64	23.64	21.7	23.22	27.03	21.5	13.42	22.73
	25% Percentile	22.67	23.67	21.73	23.26	27.06	21.59	13.44	22.73
	Median	22.81	23.77	21.82	23.44	27.26	21.97	13.65	22.83
	75% Percentile	22.86	23.88	21.99	23.6	27.46	22.23	13.87	23.13
	Maximum	22.87	23.91	22.05	23.64	27.5	22.27	13.9	23.2
	Mean	22.78	23.77	21.85	23.43	27.26	21.93	13.65	22.9
	Std. Deviation	0.101	0.1117	0.1448	0.1766	0.2095	0.3356	0.223	0.2213
	STEP2
	Minimum	23.44	24	22.14	23.7	27.39	21.88	14.01	23.4
	25% Percentile	23.45	24.06	22.18	23.76	27.47	22.05	14.1	23.43
	Median	23.47	24.34	22.46	24.01	28.07	22.82	14.44	23.53
	75% Percentile	23.55	24.76	22.64	24.37	28.45	23.08	14.56	23.62
	Maximum	23.57	24.87	22.66	24.47	28.46	23.09	14.57	23.65
	Mean	23.49	24.39	22.43	24.05	28	22.65	14.37	23.53
	Std. Deviation	0.05881	0.365	0.2462	0.3233	0.5281	0.5685	0.2509	0.1043
	STEP3
	Minimum	22.97	24.14	22.11	23.88	27.37	22.1	13.97	23.07
	25% Percentile	23.02	24.19	22.12	23.9	27.43	22.14	14.01	23.09
	Median	23.28	24.35	22.25	24.02	27.67	22.42	14.19	23.28
	75% Percentile	23.4	24.51	22.45	24.15	27.82	22.71	14.45	23.54
	Maximum	23.4	24.56	22.48	24.18	27.85	22.76	14.51	23.59
	Mean	23.23	24.35	22.27	24.02	27.64	22.42	14.22	23.31
	Std. Deviation	0.2087	0.1691	0.1688	0.1274	0.203	0.2953	0.2327	0.2345
	STEP4
	Minimum	23.55	24.48	22.77	24.37	27.76	22.69	14.33	23.92
	25% Percentile	23.57	24.56	22.81	24.38	27.81	22.79	14.37	23.94
	Median	23.89	25	22.98	24.49	28.26	23.26	14.65	24.12
	75% Percentile	24.39	25.34	23.24	24.65	28.58	23.5	14.82	24.33
	Maximum	24.47	25.39	23.31	24.68	28.59	23.51	14.83	24.35
	Mean	23.95	24.96	23.01	24.51	28.21	23.18	14.62	24.13
	Std. Deviation	0.438	0.4094	0.2268	0.1411	0.4155	0.3811	0.2455	0.2088
